# Supplementary material for: Subtypes of stuttering determined by latent class analysis in two Swiss epidemiological surveys
Source: PLoS One. 2018 Aug 7;13(8):e0198450. doi: 10.1371/journal.pone.0198450 (PMC6080750; doi:10.1371/journal.pone.0198450)
Supplement: S1 Table — Stuttering (any of 3 symptoms) vs. familial aggregation (FA) / childhood adversities (CHAD) / ZInEP data. (TXT) [file pone.0198450.s001.txt]

TABLE 3  /  unweighted frequencies

STUTTERING (ANY OF 3 SYMPTOMS) VS. FAMILIAL AGGREGATION (FA) / CHILDHOOD ADVERSITIES (CHAD)

                                                        
                    STUTTERING                                    
                    FA / NUCLEAR                       Cumulative    Cumulative
SEX   STUTTERING    FAMILY    Frequency     Percent     Frequency      Percent
--------------------------------------------------------------------------------
  M            0.00      0            671       45.55           671        45.55
  M            0.00      1             22        1.49           693        47.05
  M            1.00      0             39        2.65           732        49.69
  M            1.00      1              6        0.41           738        50.10
  F            0.00      0            681       46.23          1419        96.33
  F            0.00      1             42        2.85          1461        99.19
  F            1.00      0              9        0.61          1470        99.80
  F            1.00      1              3        0.20          1473       100.00


                             Frequency Missing = 27


                    STUTTERING                                    
                    FA / EXTENDED                     Cumulative    Cumulative
SEX   STUTTERING    FAMILY    Frequency     Percent     Frequency      Percent
--------------------------------------------------------------------------------
  M            0.00      0            648       44.20           648        44.20
  M            0.00      1             40        2.73           688        46.93
  M            1.00      0             40        2.73           728        49.66
  M            1.00      1              4        0.27           732        49.93
  F            0.00      0            687       46.86          1419        96.79
  F            0.00      1             35        2.39          1454        99.18
  F            1.00      0              9        0.61          1463        99.80
  F            1.00      1              3        0.20          1466       100.00


                             Frequency Missing = 34


                    PANIC ATTACKS                                    
                    FA / NUCLEAR                      Cumulative    Cumulative
SEX   STUTTERING    FAMILY    Frequency     Percent     Frequency      Percent
------------------------------------------------------------------------------------
  M            0.00           0.00         622       42.23           622        42.23
  M            0.00           1.00          74        5.02           696        47.25
  M            1.00           0.00          33        2.24           729        49.49
  M            1.00           1.00          10        0.68           739        50.17
  F            0.00           0.00         609       41.34          1348        91.51
  F            0.00           1.00         113        7.67          1461        99.19
  F            1.00           0.00          10        0.68          1471        99.86
  F            1.00           1.00           2        0.14          1473       100.00


                               Frequency Missing = 27


                    MANIA                                    
                    FA / NUCLEAR                      Cumulative    Cumulative
SEX   STUTTERING    FAMILY    Frequency     Percent     Frequency      Percent
------------------------------------------------------------------------------------
  M            0.00           0.00         642       43.64           642        43.64
  M            0.00           1.00          57        3.87           699        47.52
  M            1.00           0.00          35        2.38           734        49.90
  M            1.00           1.00           8        0.54           742        50.44
  F            0.00           0.00         654       44.46          1396        94.90
  F            0.00           1.00          63        4.28          1459        99.18
  F            1.00           0.00           9        0.61          1468        99.80
  F            1.00           1.00           3        0.20          1471       100.00


                               Frequency Missing = 29


                    ALCOHOL AB / DEP                                    
                    FA / NUCLEAR                      Cumulative    Cumulative
SEX   STUTTERING    FAMILY    Frequency     Percent     Frequency      Percent
-------------------------------------------------------------------------------------
  M            0.00            0.00         553       37.62           553        37.62
  M            0.00            1.00         144        9.80           697        47.41
  M            1.00            0.00          35        2.38           732        49.80
  M            1.00            1.00           7        0.48           739        50.27
  F            0.00            0.00         561       38.16          1300        88.44
  F            0.00            1.00         158       10.75          1458        99.18
  F            1.00            0.00           7        0.48          1465        99.66
  F            1.00            1.00           5        0.34          1470       100.00


                                Frequency Missing = 30


                    MED DRUGS AB / DEP                                    
                    FA / NUCLEAR                      Cumulative    Cumulative
SEX   STUTTERING    FAMILY    Frequency     Percent     Frequency      Percent
-------------------------------------------------------------------------------------
  M            0.00            0.00         650       44.25           650        44.25
  M            0.00            1.00          44        3.00           694        47.24
  M            1.00            0.00          36        2.45           730        49.69
  M            1.00            1.00           7        0.48           737        50.17
  F            0.00            0.00         672       45.75          1409        95.92
  F            0.00            1.00          48        3.27          1457        99.18
  F            1.00            0.00          11        0.75          1468        99.93
  F            1.00            1.00           1        0.07          1469       100.00

                                Frequency Missing = 31


                    CHAD: FELT                                    
                    EMOTIONALLY                          Cumulative    Cumulative
SEX   STUTTERING    ABUSED      Frequency     Percent     Frequency      Percent
----------------------------------------------------------------------------------
  M            0.00         0.00         411       35.49           411        35.49
  M            0.00         1.00          89        7.69           500        43.18
  M            1.00         0.00          18        1.55           518        44.73
  M            1.00         1.00          10        0.86           528        45.60
  F            0.00         0.00         458       39.55           986        85.15
  F            0.00         1.00         161       13.90          1147        99.05
  F            1.00         0.00           6        0.52          1153        99.57
  F            1.00         1.00           5        0.43          1158       100.00

                                  Frequency Missing = 342


                    CHAD: 
                    BROKEN                               Cumulative    Cumulative
SEX   STUTTERING    HOME        Frequency     Percent     Frequency      Percent
-------------------------------------------------------------------------------
  M            0.00       0            81        7.21            81         7.21
  M            0.00      1           405       36.06           486        43.28
  M            1.00       0             8        0.71           494        43.99
  M            1.00      1            20        1.78           514        45.77
  F            0.00       0           114       10.15           628        55.92
  F            0.00      1           484       43.10          1112        99.02
  F            1.00       0             7        0.62          1119        99.64
  F            1.00      1             4        0.36          1123       100.00

                                Frequency Missing = 377


                    CHAD:                                    
                    PARENTS                              Cumulative    Cumulative
SEX   STUTTERING    QUARRELLED   Frequency     Percent     Frequency      Percent
-------------------------------------------------------------------------------
  M            0.00       0           368       31.59           368        31.59
  M            0.00      1           137       11.76           505        43.35
  M            1.00       0            15        1.29           520        44.64
  M            1.00      1            13        1.12           533        45.75
  F            0.00       0           403       34.59           936        80.34
  F            0.00      1           218       18.71          1154        99.06
  F            1.00       0             4        0.34          1158        99.40
  F            1.00      1             7        0.60          1165       100.00

                                Frequency Missing = 335


                    CHAD:                                     
                    HAPPY AND                            Cumulative    Cumulative
SEX   STUTTERING    SAFE         Frequency     Percent     Frequency      Percent
-------------------------------------------------------------------------------
  M            0.00       0            33        2.84            33         2.84
  M            0.00      1           470       40.41           503        43.25
  M            1.00       0             4        0.34           507        43.59
  M            1.00      1            24        2.06           531        45.66
  F            0.00       0            76        6.53           607        52.19
  F            0.00      1           545       46.86          1152        99.05
  F            1.00       0             4        0.34          1156        99.40
  F            1.00      1             7        0.60          1163       100.00

                                Frequency Missing = 337


                    CHAD:                                     
                    BORED                                Cumulative    Cumulative
SEX   STUTTERING    AT HOME     Frequency     Percent     Frequency      Percent
-------------------------------------------------------------------------------
  M            0.00       0           452       38.80           452        38.80
  M            0.00      1            52        4.46           504        43.26
  M            1.00       0            22        1.89           526        45.15
  M            1.00      1             6        0.52           532        45.67
  F            0.00       0           549       47.12          1081        92.79
  F            0.00      1            73        6.27          1154        99.06
  F            1.00       0             8        0.69          1162        99.74
  F            1.00      1             3        0.26          1165       100.00

                                Frequency Missing = 335


                    CHAD: 
                    LIKED GOING                          Cumulative    Cumulative
SEX   STUTTERING    TO SCHOOL   Frequency     Percent     Frequency      Percent
-------------------------------------------------------------------------------
  M            0.00       0           147       12.69           147        12.69
  M            0.00      1           354       30.57           501        43.26
  M            1.00       0            12        1.04           513        44.30
  M            1.00      1            16        1.38           529        45.68
  F            0.00       0           141       12.18           670        57.86
  F            0.00      1           477       41.19          1147        99.05
  F            1.00       0             5        0.43          1152        99.48
  F            1.00      1             6        0.52          1158       100.00

                                Frequency Missing = 342


                    CHAD: 
                    FIGHTS WITH                          Cumulative    Cumulative
SEX   STUTTERING    PEERS        Frequency     Percent     Frequency      Percent
-------------------------------------------------------------------------------
  M            0.00       0           436       37.42           436        37.42
  M            0.00      1            69        5.92           505        43.35
  M            1.00       0            19        1.63           524        44.98
  M            1.00      1             8        0.69           532        45.67
  F            0.00       0           578       49.61          1110        95.28
  F            0.00      1            44        3.78          1154        99.06
  F            1.00       0            11        0.94          1165       100.00

                                Frequency Missing = 335


                    CHAD:                                     
                    QUARRELS WITH                        Cumulative    Cumulative
SEX   STUTTERING    PEERS       Frequency     Percent     Frequency      Percent
-------------------------------------------------------------------------------
  M            0.00       0           429       36.98           429        36.98
  M            0.00      1            71        6.12           500        43.10
  M            1.00       0            20        1.72           520        44.83
  M            1.00      1             7        0.60           527        45.43
  F            0.00       0           564       48.62          1091        94.05
  F            0.00      1            58        5.00          1149        99.05
  F            1.00       0             8        0.69          1157        99.74
  F            1.00      1             3        0.26          1160       100.00

                                Frequency Missing = 340
