# Supplementary material for: Subtypes of stuttering determined by latent class analysis in two Swiss epidemiological surveys
Source: PLoS One. 2018 Aug 7;13(8):e0198450. doi: 10.1371/journal.pone.0198450 (PMC6080750; doi:10.1371/journal.pone.0198450)
Supplement: S2 Table — Stuttering (any of 3 symptoms) vs. familial aggregation (FA) / childhood adversities (CHAD). Weighted frequencies / ZInEP data. (TXT) [file pone.0198450.s002.txt]

TABLE 3  /  weighted frequencies

STUTTERING (ANY OF 3 SYMPTOMS) VS. FAMILIAL AGGREGATION (FA) / CHILDHOOD ADVERSITIES (CHAD)

                                                        
                    STUTTERING                                    
                    FA / NUCLEAR                      Cumulative    Cumulative
SEX   STUTTERING    FAMILY    Frequency     Percent     Frequency      Percent
--------------------------------------------------------------------------------
  M            0.00      0           1609       45.52          1609        45.52
  M            0.00      1           46.5        1.32        1655.5        46.84
  M            1.00      0             95        2.69        1750.5        49.53
  M            1.00      1             20        0.57        1770.5        50.09
  F            0.00      0         1664.5       47.09          3435        97.18
  F            0.00      1           80.5        2.28        3515.5        99.46
  F            1.00      0             16        0.45        3531.5        99.92
  F            1.00      1              3        0.08        3534.5       100.00

                                Frequency Missing = 65.5


                    STUTTERING                                    
                    FA / EXTENDED                     Cumulative    Cumulative
SEX   STUTTERING    FAMILY    Frequency     Percent     Frequency      Percent
-------------------------------------------------------------------------
  M             0.00      0         1540.5       43.71        1540.5        43.71
  M             0.00      1            110        3.12        1650.5        46.84
  M             1.00      0            103        2.92        1753.5        49.76
  M             1.00      1            7.5        0.21          1761        49.97
  F             0.00      0         1649.5       46.81        3410.5        96.78
  F             0.00      1           94.5        2.68          3505        99.46
  F             1.00      0             16        0.45          3521        99.91
  F             1.00      1              3        0.09          3524       100.00

                                 Frequency Missing = 76


                    PANIC ATTACKS                                    
                    FA / NUCLEAR                      Cumulative    Cumulative
SEX   STUTTERING    FAMILY    Frequency     Percent     Frequency      Percent
------------------------------------------------------------------------------------
  M            0.00           0.00        1525       43.27          1525        43.27
  M            0.00           1.00         137        3.89          1662        47.16
  M            1.00           0.00        78.5        2.23        1740.5        49.39
  M            1.00           1.00        27.5        0.78          1768        50.17
  F            0.00           0.00        1484       42.11          3252        92.28
  F            0.00           1.00         253        7.18          3505        99.46
  F            1.00           0.00          17        0.48          3522        99.94
  F            1.00           1.00           2        0.06          3524       100.00

                                   Frequency Missing = 76


                    MANIA                                    
                    FA / NUCLEAR                      Cumulative    Cumulative
SEX   STUTTERING    FAMILY    Frequency     Percent     Frequency      Percent
------------------------------------------------------------------------------------
  M            0.00           0.00      1555.5       44.17        1555.5        44.17
  M            0.00           1.00       109.5        3.11          1665        47.27
  M            1.00           0.00        87.5        2.48        1752.5        49.76
  M            1.00           1.00        18.5        0.53          1771        50.28
  F            0.00           0.00        1606       45.60          3377        95.88
  F            0.00           1.00         126        3.58          3503        99.46
  F            1.00           0.00          16        0.45          3519        99.91
  F            1.00           1.00           3        0.09          3522       100.00

                                   Frequency Missing = 78


                    ALCOHOL AB / DEP                                    
                    FA / NUCLEAR                      Cumulative    Cumulative
SEX   STUTTERING    FAMILY    Frequency     Percent     Frequency      Percent
-------------------------------------------------------------------------------------
  M            0.00            0.00        1351       38.52          1351        38.52
  M            0.00            1.00         305        8.70          1656        47.22
  M            1.00            0.00          91        2.59          1747        49.81
  M            1.00            1.00        10.5        0.30        1757.5        50.11
  F            0.00            0.00      1383.5       39.45          3141        89.56
  F            0.00            1.00         347        9.89          3488        99.46
  F            1.00            0.00          14        0.40          3502        99.86
  F            1.00            1.00           5        0.14          3507       100.00

                                    Frequency Missing = 93


                    MED DRUGS AB / DEP                                    
                    FA / NUCLEAR                      Cumulative    Cumulative
SEX   STUTTERING    FAMILY    Frequency     Percent     Frequency      Percent
-------------------------------------------------------------------------------------
  M            0.00            0.00      1570.5       44.79        1570.5        44.79
  M            0.00            1.00        75.5        2.15          1646        46.95
  M            1.00            0.00        88.5        2.52        1734.5        49.47
  M            1.00            1.00        17.5        0.50          1752        49.97
  F            0.00            0.00      1641.5       46.82        3393.5        96.79
  F            0.00            1.00        93.5        2.67          3487        99.46
  F            1.00            0.00          18        0.51          3505        99.97
  F            1.00            1.00           1        0.03          3506       100.00

                                    Frequency Missing = 94


                    CHAD:                                     
                    EMOTIONALLY                          Cumulative    Cumulative
SEX   STUTTERING    ABUSED      Frequency     Percent     Frequency      Percent
----------------------------------------------------------------------------------
  M            0.00         0.00      1114.5       38.70        1114.5        38.70
  M            0.00         1.00         138        4.79        1252.5        43.49
  M            1.00         0.00        49.5        1.72          1302        45.21
  M            1.00         1.00          17        0.59          1319        45.80
  F            0.00         0.00      1224.5       42.52        2543.5        88.32
  F            0.00         1.00       318.5       11.06          2862        99.38
  F            1.00         0.00         9.5        0.33        2871.5        99.70
  F            1.00         1.00         8.5        0.30          2880       100.00

                                  Frequency Missing = 720


                    CHAD: 
                    BROKEN                               Cumulative    Cumulative
SEX   STUTTERING    HOME        Frequency     Percent     Frequency      Percent
-------------------------------------------------------------------------------
  M            0.00       0         168.5        6.04         168.5         6.04
  M            0.00      1        1045.5       37.49          1214        43.53
  M            1.00       0            22        0.79          1236        44.32
  M            1.00      1          44.5        1.60        1280.5        45.91
  F            0.00       0         250.5        8.98          1531        54.89
  F            0.00      1          1240       44.46          2771        99.35
  F            1.00       0          10.5        0.38        2781.5        99.73
  F            1.00      1           7.5        0.27          2789       100.00

                                Frequency Missing = 811


                    CHAD:                                    
                    PARENTS                              Cumulative    Cumulative
SEX   STUTTERING    QUARRELLED   Frequency     Percent     Frequency      Percent
-------------------------------------------------------------------------------
  M            0.00       0           991       34.20           991        34.20
  M            0.00      1           270        9.32          1261        43.52
  M            1.00       0          39.5        1.36        1300.5        44.88
  M            1.00      1            27        0.93        1327.5        45.82
  F            0.00       0          1082       37.34        2409.5        83.16
  F            0.00      1           470       16.22        2879.5        99.38
  F            1.00       0             4        0.14        2883.5        99.52
  F            1.00      1            14        0.48        2897.5       100.00

                               Frequency Missing = 702.5


                    CHAD:                                     
                    HAPPY AND                            Cumulative    Cumulative
SEX   STUTTERING    SAFE         Frequency     Percent     Frequency      Percent
-------------------------------------------------------------------------------
  M            0.00       0            61        2.11            61         2.11
  M            0.00      1        1194.5       41.30        1255.5        43.41
  M            1.00       0             4        0.14        1259.5        43.55
  M            1.00      1          62.5        2.16          1322        45.71
  F            0.00       0         142.5        4.93        1464.5        50.64
  F            0.00      1        1409.5       48.74          2874        99.38
  F            1.00       0           7.5        0.26        2881.5        99.64
  F            1.00      1          10.5        0.36          2892       100.00

                                Frequency Missing = 708


                    CHAD:                                     
                    BORED                                Cumulative    Cumulative
SEX   STUTTERING    AT HOME     Frequency     Percent     Frequency      Percent
-------------------------------------------------------------------------------
  M            0.00       0          1166       40.24          1166        40.24
  M            0.00      1          90.5        3.12        1256.5        43.36
  M            1.00       0            50        1.73        1306.5        45.09
  M            1.00      1          16.5        0.57          1323        45.66
  F            0.00       0        1385.5       47.82        2708.5        93.48
  F            0.00      1           171        5.90        2879.5        99.38
  F            1.00       0          11.5        0.40          2891        99.78
  F            1.00      1           6.5        0.22        2897.5       100.00

                               Frequency Missing = 702.5


                    CHAD: 
                    LIKED GOING                          Cumulative    Cumulative
SEX   STUTTERING    TO SCHOOL   Frequency     Percent     Frequency      Percent
-------------------------------------------------------------------------------
  M            0.00       0         304.5       10.56         304.5        10.56
  M            0.00      1           949       32.91        1253.5        43.47
  M            1.00       0            26        0.90        1279.5        44.37
  M            1.00      1          40.5        1.40          1320        45.78
  F            0.00       0         312.5       10.84        1632.5        56.62
  F            0.00      1          1233       42.76        2865.5        99.38
  F            1.00       0             5        0.17        2870.5        99.55
  F            1.00      1            13        0.45        2883.5       100.00

                               Frequency Missing = 716.5


                    CHAD: 
                    FIGHTS WITH                          Cumulative    Cumulative
SEX   STUTTERING    PEERS        Frequency     Percent     Frequency      Percent
-------------------------------------------------------------------------------
  M            0.00       0        1097.5       37.83        1097.5        37.83
  M            0.00      1         163.5        5.64          1261        43.47
  M            1.00       0          43.5        1.50        1304.5        44.97
  M            1.00      1            22        0.76        1326.5        45.73
  F            0.00       0          1446       49.84        2772.5        95.57
  F            0.00      1         110.5        3.81          2883        99.38
  F            1.00       0            18        0.62          2901       100.00
  F
                                Frequency Missing = 699


                    CHAD:                                     
                    QUARRELS WITH                        Cumulative    Cumulative
SEX   STUTTERING    PEERS       Frequency     Percent     Frequency      Percent
-------------------------------------------------------------------------------
   M            0.00       0        1097.5       37.90        1097.5        37.90
   M            0.00      1           155        5.35        1252.5        43.25
   M            1.00       0            48        1.66        1300.5        44.91
   M            1.00      1          17.5        0.60          1318        45.51
   F            0.00       0          1432       49.45          2750        94.96
   F            0.00      1           128        4.42          2878        99.38
   F            1.00       0            15        0.52          2893        99.90
   F            1.00      1             3        0.10          2896       100.00

                                Frequency Missing = 704
