# Supplementary material for: Subtypes of stuttering determined by latent class analysis in two Swiss epidemiological surveys
Source: PLoS One. 2018 Aug 7;13(8):e0198450. doi: 10.1371/journal.pone.0198450 (PMC6080750; doi:10.1371/journal.pone.0198450)
Supplement: S3 Table — Stuttering (any of 3 symptoms) vs. common mental disorders / ZInEP data. (TXT) [file pone.0198450.s003.txt]

TABLE 4  /  unweighted frequencies

STUTTERING (ANY OF 3 SYMPTOMS) VS. COMMON MENTAL DISORDERS


                    SOCIAL                             Cumulative    Cumulative
SEX   STUTTERING    PHOBIA    Frequency     Percent     Frequency       Percent
---------------------------------------------------------------------------------
  M            0.00        0.00         648       43.40           648        43.40
  M            0.00        1.00          56        3.75           704        47.15
  M            1.00        0.00          41        2.75           745        49.90
  M            1.00        1.00           4        0.27           749        50.17
  F            0.00        0.00         661       44.27          1410        94.44
  F            0.00        1.00          71        4.76          1481        99.20
  F            1.00        0.00          10        0.67          1491        99.87
  F            1.00        1.00           2        0.13          1493       100.00

                                  Frequency Missing = 7


                    SPECIFIC                           Cumulative    Cumulative
SEX   STUTTERING    PHOBIA    Frequency     Percent     Frequency       Percent
---------------------------------------------------------------------------------
  M            0.00        0.00         627       42.00           627        42.00
  M            0.00        1.00          77        5.16           704        47.15
  M            1.00        0.00          39        2.61           743        49.77
  M            1.00        1.00           6        0.40           749        50.17
  F            0.00        0.00         598       40.05          1347        90.22
  F            0.00        1.00         134        8.98          1481        99.20
  F            1.00        0.00           9        0.60          1490        99.80
  F            1.00        1.00           3        0.20          1493       100.00

                                  Frequency Missing = 7


                                                     Cumulative    Cumulative
SEX   STUTTERING    GAD     Frequency     Percent     Frequency       Percent
------------------------------------------------------------------------------
  M            0.00     0.00         663       44.41           663        44.41
  M            0.00     1.00          41        2.75           704        47.15
  M            1.00     0.00          41        2.75           745        49.90
  M            1.00     1.00           4        0.27           749        50.17
  F            0.00     0.00         661       44.27          1410        94.44
  F            0.00     1.00          71        4.76          1481        99.20
  F            1.00     0.00          12        0.80          1493       100.00

                                 Frequency Missing = 7


                    AGORA-                             Cumulative    Cumulative
SEX   STUTTERING    PHOBIA    Frequency     Percent     Frequency       Percent
----------------------------------------------------------------------------------
  M            0.00         0.00         688       46.08           688        46.08
  M            0.00         1.00          16        1.07           704        47.15
  M            1.00         0.00          43        2.88           747        50.03
  M            1.00         1.00           2        0.13           749        50.17
  F            0.00         0.00         702       47.02          1451        97.19
  F            0.00         1.00          30        2.01          1481        99.20
  F            1.00         0.00          12        0.80          1493       100.00

                                   Frequency Missing = 7


                    PANIC                                Cumulative    Cumulative
SEX   STUTTERING    DISORDER    Frequency     Percent     Frequency       Percent
---------------------------------------------------------------------------------
  M            0.00        0.00         680       45.55           680        45.55
  M            0.00        1.00          24        1.61           704        47.15
  M            1.00        0.00          44        2.95           748        50.10
  M            1.00        1.00           1        0.07           749        50.17
  F            0.00        0.00         698       46.75          1447        96.92
  F            0.00        1.00          34        2.28          1481        99.20
  F            1.00        0.00          12        0.80          1493       100.00

                                  Frequency Missing = 7


                                                       Cumulative    Cumulative
SEX   STUTTERING       OCD    Frequency     Percent     Frequency       Percent
---------------------------------------------------------------------------------
  M            0.00        0.00         656       43.94           656        43.94
  M            0.00        1.00          48        3.22           704        47.15
  M            1.00        0.00          41        2.75           745        49.90
  M            1.00        1.00           4        0.27           749        50.17
  F            0.00        0.00         673       45.08          1422        95.24
  F            0.00        1.00          59        3.95          1481        99.20
  F            1.00        0.00          12        0.80          1493       100.00

                                  Frequency Missing = 7


                    MAJOR                                Cumulative    Cumulative
SEX   STUTTERING    DEPRESSION  Frequency     Percent     Frequency       Percent
-------------------------------------------------------------------------------
  M            0.00      0.00         590       39.52           590        39.52
  M            0.00      1.00         114        7.64           704        47.15
  M            1.00      0.00          37        2.48           741        49.63
  M            1.00      1.00           8        0.54           749        50.17
  F            0.00      0.00         581       38.91          1330        89.08
  F            0.00      1.00         151       10.11          1481        99.20
  F            1.00      0.00           8        0.54          1489        99.73
  F            1.00      1.00           4        0.27          1493       100.00

                                 Frequency Missing = 7


                    BIPOLAR                              Cumulative    Cumulative
SEX   STUTTERING    DISORDER    Frequency     Percent     Frequency       Percent
----------------------------------------------------------------------------------
  M            0.00         0.00         690       46.40           690        46.40
  M            0.00         1.00          13        0.87           703        47.28
  M            1.00         0.00          43        2.89           746        50.17
  M            1.00         1.00           2        0.13           748        50.30
  F            0.00         0.00         709       47.68          1457        97.98
  F            0.00         1.00          18        1.21          1475        99.19
  F            1.00         0.00          11        0.74          1486        99.93
  F            1.00         1.00           1        0.07          1487       100.00

                                  Frequency Missing = 13


                    HYPO-                              Cumulative    Cumulative
SEX   STUTTERING    MANIA     Frequency     Percent     Frequency       Percent
----------------------------------------------------------------------------------------
  M            0.00               0.00         668       44.92           668        44.92
  M            0.00               1.00          35        2.35           703        47.28
  M            1.00               0.00          40        2.69           743        49.97
  M            1.00               1.00           5        0.34           748        50.30
  F            0.00               0.00         692       46.54          1440        96.84
  F            0.00               1.00          35        2.35          1475        99.19
  F            1.00               0.00          10        0.67          1485        99.87
  F            1.00               1.00           2        0.13          1487       100.00

                                     Frequency Missing = 13


                    DYS-                               Cumulative    Cumulative
SEX   STUTTERING    THYMIA     Frequency     Percent     Frequency       Percent
-------------------------------------------------------------------------------
  M            0.00      0.00         689       46.15           689        46.15
  M            0.00      1.00          15        1.00           704        47.15
  M            1.00      0.00          43        2.88           747        50.03
  M            1.00      1.00           2        0.13           749        50.17
  F            0.00      0.00         716       47.96          1465        98.12
  F            0.00      1.00          16        1.07          1481        99.20
  F            1.00      0.00          12        0.80          1493       100.00

                                 Frequency Missing = 7


                    NEURA-                               Cumulative    Cumulative
SEX   STUTTERING    STHENIA     Frequency     Percent     Frequency       Percent
--------------------------------------------------------------------------------
  M           0.00       0.00         666       44.61           666        44.61
  M           0.00       1.00          38        2.55           704        47.15
  M           1.00       0.00          43        2.88           747        50.03
  M           1.00       1.00           2        0.13           749        50.17
  F           0.00       0.00         656       43.94          1405        94.11
  F           0.00       1.00          76        5.09          1481        99.20
  F           1.00       0.00           9        0.60          1490        99.80
  F           1.00       1.00           3        0.20          1493       100.00

                                  Frequency Missing = 7


                    ALCOHOL                             Cumulative    Cumulative
sex    stottern1    AB / DEP    Frequency     Percent     Frequency      Percent
--------------------------------------------------------------------------------------
  M            0.00             0.00         646       43.27           646        43.27
  M            0.00             1.00          58        3.88           704        47.15
  M            1.00             0.00          41        2.75           745        49.90
  M            1.00             1.00           4        0.27           749        50.17
  F            0.00             0.00         716       47.96          1465        98.12
  F            0.00             1.00          16        1.07          1481        99.20
  F            1.00             0.00          12        0.80          1493       100.00

                                     Frequency Missing = 7
