# Supplementary material for: Subtypes of stuttering determined by latent class analysis in two Swiss epidemiological surveys
Source: PLoS One. 2018 Aug 7;13(8):e0198450. doi: 10.1371/journal.pone.0198450 (PMC6080750; doi:10.1371/journal.pone.0198450)
Supplement: S4 Table — Stuttering (any of 3 symptoms) vs. common mental disorders. Weighted frequencies / ZInEP data. (TXT) [file pone.0198450.s004.txt]

TABLE 4  /  weighted frequencies

STUTTERING (ANY OF 3 SYMPTOMS) VS. COMMON MENTAL DISORDERS


                    SOCIAL                             Cumulative    Cumulative
SEX   STUTTERING    PHOBIA    Frequency     Percent     Frequency       Percent
---------------------------------------------------------------------------------
  M            0.00        0.00      1596.5       44.52        1596.5        44.52
  M            0.00        1.00        87.5        2.44          1684        46.96
  M            1.00        0.00         111        3.10          1795        50.06
  M            1.00        1.00           4        0.11          1799        50.17
  F            0.00        0.00      1658.5       46.25        3457.5        96.42
  F            0.00        1.00       109.5        3.05          3567        99.47
  F            1.00        0.00          17        0.47          3584        99.94
  F            1.00        1.00           2        0.06          3586       100.00

                                  Frequency Missing = 14


                    SPECIFIC                           Cumulative    Cumulative
SEX   STUTTERING    PHOBIA    Frequency     Percent     Frequency       Percent
---------------------------------------------------------------------------------
  M            0.00        0.00      1561.5       43.54        1561.5        43.54
  M            0.00        1.00       122.5        3.42          1684        46.96
  M            1.00        0.00         102        2.84          1786        49.80
  M            1.00        1.00          13        0.36          1799        50.17
  F            0.00        0.00        1459       40.69          3258        90.85
  F            0.00        1.00         309        8.62          3567        99.47
  F            1.00        0.00          16        0.45          3583        99.92
  F            1.00        1.00           3        0.08          3586       100.00

                                  Frequency Missing = 14


                                                     Cumulative    Cumulative
SEX   STUTTERING    GAD     Frequency     Percent     Frequency       Percent
------------------------------------------------------------------------------
  M            0.00     0.00      1625.5       45.33        1625.5        45.33
  M            0.00     1.00        58.5        1.63          1684        46.96
  M            1.00     0.00       107.5        3.00        1791.5        49.96
  M            1.00     1.00         7.5        0.21          1799        50.17
  F            0.00     0.00        1676       46.74          3475        96.90
  F            0.00     1.00          92        2.57          3567        99.47
  F            1.00     0.00          19        0.53          3586       100.00

                                Frequency Missing = 14


                    AGORA-                             Cumulative    Cumulative
SEX   STUTTERING    PHOBIA    Frequency     Percent     Frequency       Percent
----------------------------------------------------------------------------------
  M            0.00         0.00      1664.5       46.42        1664.5        46.42
  M            0.00         1.00        19.5        0.54          1684        46.96
  M            1.00         0.00         113        3.15          1797        50.11
  M            1.00         1.00           2        0.06          1799        50.17
  F            0.00         0.00      1727.5       48.17        3526.5        98.34
  F            0.00         1.00        40.5        1.13          3567        99.47
  F            1.00         0.00          19        0.53          3586       100.00

                                  Frequency Missing = 14


                    PANIC                                Cumulative    Cumulative
SEX   STUTTERING    DISORDER    Frequency     Percent     Frequency       Percent
---------------------------------------------------------------------------------
  M            0.00        0.00        1646       45.90          1646        45.90
  M            0.00        1.00          38        1.06          1684        46.96
  M            1.00        0.00       110.5        3.08        1794.5        50.04
  M            1.00        1.00         4.5        0.13          1799        50.17
  F            0.00        0.00      1716.5       47.87        3515.5        98.03
  F            0.00        1.00        51.5        1.44          3567        99.47
  F            1.00        0.00          19        0.53          3586       100.00

                                  Frequency Missing = 14


                                                       Cumulative    Cumulative
SEX   STUTTERING       OCD    Frequency     Percent     Frequency       Percent
---------------------------------------------------------------------------------
  M            0.00        0.00      1604.5       44.74        1604.5        44.74
  M            0.00        1.00        79.5        2.22          1684        46.96
  M            1.00        0.00          97        2.70          1781        49.67
  M            1.00        1.00          18        0.50          1799        50.17
  F            0.00        0.00      1677.5       46.78        3476.5        96.95
  F            0.00        1.00        90.5        2.52          3567        99.47
  F            1.00        0.00          19        0.53          3586       100.00

                                  Frequency Missing = 14


                    MAJOR                                Cumulative    Cumulative
SEX   STUTTERING    DEPRESSION  Frequency     Percent     Frequency       Percent
-------------------------------------------------------------------------------
  M            0.00      0.00      1517.5       42.32        1517.5        42.32
  M            0.00      1.00       166.5        4.64          1684        46.96
  M            1.00      0.00         107        2.98          1791        49.94
  M            1.00      1.00           8        0.22          1799        50.17
  F            0.00      0.00      1529.5       42.65        3328.5        92.82
  F            0.00      1.00       238.5        6.65          3567        99.47
  F            1.00      0.00          15        0.42          3582        99.89
  F            1.00      1.00           4        0.11          3586       100.00

                                 Frequency Missing = 14


                    BIPOLAR                              Cumulative    Cumulative
SEX   STUTTERING    DISORDER    Frequency     Percent     Frequency       Percent
----------------------------------------------------------------------------------
  M            0.00         0.00      1666.5       46.73        1666.5        46.73
  M            0.00         1.00          13        0.36        1679.5        47.10
  M            1.00         0.00         113        3.17        1792.5        50.27
  M            1.00         1.00           2        0.06        1794.5        50.32
  F            0.00         0.00        1731       48.54        3525.5        98.86
  F            0.00         1.00        21.5        0.60          3547        99.47
  F            1.00         0.00          18        0.50          3565        99.97
  F            1.00         1.00           1        0.03          3566       100.00

                                  Frequency Missing = 34


                    HYPO-                              Cumulative    Cumulative
SEX   STUTTERING    MANIA     Frequency     Percent     Frequency       Percent
----------------------------------------------------------------------------------------
  M            0.00               0.00      1623.5       45.53        1623.5        45.53
  M            0.00               1.00          56        1.57        1679.5        47.10
  M            1.00               0.00         103        2.89        1782.5        49.99
  M            1.00               1.00          12        0.34        1794.5        50.32
  F            0.00               0.00      1696.5       47.57          3491        97.90
  F            0.00               1.00          56        1.57          3547        99.47
  F            1.00               0.00          17        0.48          3564        99.94
  F            1.00               1.00           2        0.06          3566       100.00

                                     Frequency Missing = 34


                    DYS-                               Cumulative    Cumulative
SEX   STUTTERING    THYMIA     Frequency     Percent     Frequency       Percent
-------------------------------------------------------------------------------
  M            0.00      0.00      1665.5       46.44        1665.5        46.44
  M            0.00      1.00        18.5        0.52          1684        46.96
  M            1.00      0.00         113        3.15          1797        50.11
  M            1.00      1.00           2        0.06          1799        50.17
  F            0.00      0.00        1752       48.86          3551        99.02
  F            0.00      1.00          16        0.45          3567        99.47
  F            1.00      0.00          19        0.53          3586       100.00

                                Frequency Missing = 14


                    NEURA-                               Cumulative    Cumulative
SEX   STUTTERING    STHENIA     Frequency     Percent     Frequency       Percent
------------------------------------------------------------------------
  M            0.00       0.00      1621.5       45.22        1621.5        45.22
  M            0.00       1.00        62.5        1.74          1684        46.96
  M            1.00       0.00       109.5        3.05        1793.5        50.01
  M            1.00       1.00         5.5        0.15          1799        50.17
  F            0.00       0.00      1646.5       45.91        3445.5        96.08
  F            0.00       1.00       121.5        3.39          3567        99.47
  F            1.00       0.00        12.5        0.35        3579.5        99.82
  F            1.00       1.00         6.5        0.18          3586       100.00

                                 Frequency Missing = 14


                    ALCOHOL                             Cumulative    Cumulative
sex    STUTTERING    AB / DEP    Frequency     Percent     Frequency      Percent
--------------------------------------------------------------------------------------
  M            0.00             0.00      1587.5       44.27        1587.5        44.27
  M            0.00             1.00        96.5        2.69          1684        46.96
  M            1.00             0.00       107.5        3.00        1791.5        49.96
  M            1.00             1.00         7.5        0.21          1799        50.17
  F            0.00             0.00        1752       48.86          3551        99.02
  F            0.00             1.00          16        0.45          3567        99.47
  F            1.00             0.00          19        0.53          3586       100.00

                                    Frequency Missing = 14
