# Supplementary material for: Subtypes of stuttering determined by latent class analysis in two Swiss epidemiological surveys
Source: PLoS One. 2018 Aug 7;13(8):e0198450. doi: 10.1371/journal.pone.0198450 (PMC6080750; doi:10.1371/journal.pone.0198450)
Supplement: S5 Table — Stuttering vs. familial aggregation (FA) / childhood adversities (CHAD) / Psycolaus data. (TXT) [file pone.0198450.s005.txt]

TABLE 5  /  frequencies

STUTTERING VS. FAMILIAL AGGREGATION (FA) / CHILDHOOD ADVERSITIES 


                  NEURODEVELOPMENTAL                               Cumulative    Cumulative
SEX    STUTTERING      DISORDERS (FA)     Frequency     Percent     Frequency      Percent
--------------------------------------------------------------------------------------------
M            no                 no        1373       40.66          1373        40.66
M            no                yes         141        4.18          1514        44.83
M           yes                 no          44        1.30          1558        46.14
M           yes                yes          12        0.36          1570        46.49
F            no                 no        1541       45.63          3111        92.12
F            no                yes         230        6.81          3341        98.93
F           yes                 no          30        0.89          3371        99.82
F           yes                yes           6        0.18          3377       100.00

                                  Frequency Missing = 1497


                       EARLY ANXIETY                                Cumulative    Cumulative
SEX    STUTTERING      DISORDERS (FA)      Frequency     Percent     Frequency      Percent
--------------------------------------------------------------------------------------------
M            no                 no        1070       31.68          1070        31.68
M            no                yes         444       13.15          1514        44.83
M           yes                 no          35        1.04          1549        45.87
M           yes                yes          21        0.62          1570        46.49
F            no                 no        1130       33.46          2700        79.95
F            no                yes         641       18.98          3341        98.93
F           yes                 no          16        0.47          3357        99.41
F           yes                yes          20        0.59          3377       100.00

                                  Frequency Missing = 1497


                       LATE ANXIETY                               Cumulative    Cumulative
SEX    STUTTERING      DISORDERS (FA)    Frequency     Percent     Frequency      Percent
-------------------------------------------------------------------------------------------
M            no                no        1380       40.86          1380        40.86
M            no               yes         134        3.97          1514        44.83
M           yes                no          51        1.51          1565        46.34
M           yes               yes           5        0.15          1570        46.49
F            no                no        1526       45.19          3096        91.68
F            no               yes         245        7.25          3341        98.93
F           yes                no          30        0.89          3371        99.82
F           yes               yes           6        0.18          3377       100.00

                                  Frequency Missing = 1497


                       MOOD                                   Cumulative    Cumulative
SEX    STUTTERING      DISORDERS (FA)  Frequency  Percent     Frequency      Percent
----------------------------------------------------------------------------------------
M            no             no         960       28.43           960        28.43
M            no            yes         554       16.41          1514        44.83
M           yes             no          33        0.98          1547        45.81
M           yes            yes          23        0.68          1570        46.49
F            no             no         951       28.16          2521        74.65
F            no            yes         820       24.28          3341        98.93
F           yes             no          15        0.44          3356        99.38
F           yes            yes          21        0.62          3377       100.00

                                Frequency Missing = 1497


                      SUBSTANCE                                Cumulative    Cumulative
SEX    STUTTERING     DISORDERS (FA)   Frequency     Percent     Frequency      Percent
-----------------------------------------------------------------------------------------
M            no              no        1370       40.57          1370        40.57
M            no             yes         144        4.26          1514        44.83
M           yes              no          49        1.45          1563        46.28
M           yes             yes           7        0.21          1570        46.49
F            no              no        1567       46.40          3137        92.89
F            no             yes         204        6.04          3341        98.93
F           yes              no          29        0.86          3370        99.79
F           yes             yes           7        0.21          3377       100.00

                                 Frequency Missing = 1497


                        READING                              Cumulative    Cumulative
SEX    STUTTERING      PROBLEMS     Frequency     Percent     Frequency      Percent
----------------------------------------------------------------------------------------
M           no              no        2096       43.07          2096        43.07
M           no             yes          95        1.95          2191        45.03
M          yes              no          57        1.17          2248        46.20
M          yes             yes          14        0.29          2262        46.49
F            no             no        2446       50.27          4708        96.75
F            no            yes         111        2.28          4819        99.03
F           yes             no          39        0.80          4858        99.84
F           yes            yes           8        0.16          4866       100.00

                                  Frequency Missing = 8


                    LEARNING                                 Cumulative    Cumulative
SEX    STUTTERING   PROBLEMS        Frequency     Percent     Frequency      Percent
--------------------------------------------------------------------------------------
M           no            no        2062       42.38          2062        42.38
M           no           yes         129        2.65          2191        45.03
M          yes            no          54        1.11          2245        46.14
M          yes           yes          17        0.35          2262        46.49
F            no           no        2418       49.69          4680        96.18
F            no          yes         139        2.86          4819        99.03
F           yes           no          39        0.80          4858        99.84
F           yes          yes           8        0.16          4866       100.00

                                 Frequency Missing = 8


                       FIGHTS AMONG                             Cumulative    Cumulative
SEX    STUTTERING          PARENTS    Frequency     Percent     Frequency      Percent
------------------------------------------------------------------------------------------
M           no                no        1918       39.78          1918        39.78
M           no               yes         253        5.25          2171        45.03
M          yes                no          60        1.24          2231        46.28
M          yes               yes          11        0.23          2242        46.50
F            no               no        2200       45.63          4442        92.14
F            no              yes         332        6.89          4774        99.03
F           yes               no          35        0.73          4809        99.75
F           yes              yes          12        0.25          4821       100.00

                                  Frequency Missing = 53


                             FEAR FROM                             Cumulative    Cumulative
SEX    STUTTERING           MALTREATMENT  Frequency     Percent     Frequency      Percent
---------------------------------------------------------------------------------------------
M           no                   no        2003       41.32          2003        41.32
M           no                  yes         180        3.71          2183        45.03
M          yes                   no          60        1.24          2243        46.27
M          yes                  yes          11        0.23          2254        46.49
F            no                  no        2289       47.22          4543        93.71
F            no                 yes         258        5.32          4801        99.03
F           yes                  no          32        0.66          4833        99.69
F           yes                 yes          15        0.31          4848       100.00

                                    Frequency Missing = 26


                       BROKEN                               Cumulative    Cumulative
SEX    STUTTERING      HOME        Frequency     Percent     Frequency      Percent
--------------------------------------------------------------------------------------
M           no            no        1643       33.77          1643        33.77
M           no           yes         548       11.26          2191        45.04
M          yes            no          41        0.84          2232        45.88
M          yes           yes          30        0.62          2262        46.50
F            no           no        1853       38.09          4115        84.58
F            no          yes         703       14.45          4818        99.03
F           yes           no          32        0.66          4850        99.69
F           yes          yes          15        0.31          4865       100.00

                                 Frequency Missing = 9
 
