# Supplementary material for: Subtypes of stuttering determined by latent class analysis in two Swiss epidemiological surveys
Source: PLoS One. 2018 Aug 7;13(8):e0198450. doi: 10.1371/journal.pone.0198450 (PMC6080750; doi:10.1371/journal.pone.0198450)
Supplement: S6 Table — Stuttering vs. common mental disorders / Psycolaus data. (TXT) [file pone.0198450.s006.txt]

TABLE 6  / frequencies

STUTTERING VS. COMMON MENTAL DISORDERS


                                                     Cumulative    Cumulative
SEX    STUTTERING   ADHD    Frequency     Percent     Frequency      Percent
---------------------------------------------------------------------------------
M            no      no        2113       43.76          2113        43.76
M            no     yes          60        1.24          2173        45.00
M           yes      no          68        1.41          2241        46.41
M           yes     yes           2        0.04          2243        46.45
F            no      no        2500       51.77          4743        98.22
F            no     yes          39        0.81          4782        99.03
F           yes      no          43        0.89          4825        99.92
F           yes     yes           4        0.08          4829       100.00

                              Frequency Missing = 45


                                                           Cumulative    Cumulative
SEX    STUTTERING   TICS / GTS    Frequency     Percent     Frequency      Percent
--------------------------------------------------------------------------------------
M            no           no        2121       43.96          2121        43.96
M            no          yes          51        1.06          2172        45.02
M           yes           no          70        1.45          2242        46.47
M           yes          yes           1        0.02          2243        46.49
F            no           no        2497       51.75          4740        98.24
F            no          yes          38        0.79          4778        99.03
F           yes           no          43        0.89          4821        99.92
F           yes          yes           4        0.08          4825       100.00

                                Frequency Missing = 49


                   CONDUCT                           Cumulative    Cumulative
SEX    STUTTERING  DISORDER   Frequency   Percent    Frequency      Percent
---------------------------------------------------------------------------------
M            no      no        2087       43.20          2087        43.20
M            no     yes          88        1.82          2175        45.02
M           yes      no          64        1.32          2239        46.35
M           yes     yes           6        0.12          2245        46.47
F            no      no        2509       51.94          4754        98.41
F            no     yes          30        0.62          4784        99.03
F           yes      no          46        0.95          4830        99.98
F           yes     yes           1        0.02          4831       100.00

                              Frequency Missing = 43


                 OPPOSITIONAL                        Cumulative    Cumulative
SEX   STUTTERING  DEFIANT D.  Frequency   Percent     Frequency      Percent
---------------------------------------------------------------------------------
M            no      no        2125       44.00          2125        44.00
M            no     yes          48        0.99          2173        45.00
M           yes      no          69        1.43          2242        46.43
M           yes     yes           1        0.02          2243        46.45
F            no      no        2500       51.77          4743        98.22
F            no     yes          39        0.81          4782        99.03
F           yes      no          46        0.95          4828        99.98
F           yes     yes           1        0.02          4829       100.00

                              Frequency Missing = 45


                 SEPARATION                          Cumulative    Cumulative
SEX    STUTTERING ANXIETY D.  Frequency   Percent     Frequency      Percent
---------------------------------------------------------------------------------
M            no      no        2102       43.54          2102        43.54
M            no     yes          71        1.47          2173        45.01
M           yes      no          64        1.33          2237        46.33
M           yes     yes           6        0.12          2243        46.46
F            no      no        2393       49.57          4636        96.02
F            no     yes         145        3.00          4781        99.03
F           yes      no          42        0.87          4823        99.90
F           yes     yes           5        0.10          4828       100.00

                              Frequency Missing = 46


                   OVER-                           Cumulative    Cumulative
SEX    STUTTERING ANXIOUS D.  Frequency   Percent    Frequency      Percent
---------------------------------------------------------------------------------
M            no      no        2071       42.88          2071        42.88
M            no     yes         104        2.15          2175        45.03
M           yes      no          61        1.26          2236        46.29
M           yes     yes           9        0.19          2245        46.48
F            no      no        2366       48.99          4611        95.47
F            no     yes         172        3.56          4783        99.03
F           yes      no          36        0.75          4819        99.77
F           yes     yes          11        0.23          4830       100.00

                              Frequency Missing = 44


                   SPECIFIC                              Cumulative    Cumulative
SEX    STUTTERING   PHOBIA      Frequency     Percent     Frequency      Percent
-------------------------------------------------------------------------------------
M            no          no        1976       40.87          1976        40.87
M            no         yes         201        4.16          2177        45.03
M           yes          no          61        1.26          2238        46.29
M           yes         yes           9        0.19          2247        46.47
F            no          no        2069       42.79          4316        89.27
F            no         yes         472        9.76          4788        99.03
F           yes          no          35        0.72          4823        99.75
F           yes         yes          12        0.25          4835       100.00

                                Frequency Missing = 39


                    SOCIAL                                Cumulative    Cumulative
SEX    STUTTERING   PHOBIA      Frequency     Percent     Frequency      Percent
-----------------------------------------------------------------------------------
M            no        no        2003       41.40          2003        41.40
M            no       yes         175        3.62          2178        45.02
M           yes        no          63        1.30          2241        46.32
M           yes       yes           7        0.14          2248        46.47
F            no        no        2230       46.09          4478        92.56
F            no       yes         313        6.47          4791        99.03
F           yes        no          38        0.79          4829        99.81
F           yes       yes           9        0.19          4838       100.00

                               Frequency Missing = 36


                    SOCIAL PHOBIA                          Cumulative    Cumulative
SEX    STUTTERING      younger    Frequency     Percent     Frequency      Percent
---------------------------------------------------------------------------------------
M            no            no        2069       42.52          2069        42.52
M            no           yes         122        2.51          2191        45.03
M           yes            no          65        1.34          2256        46.36
M           yes           yes           6        0.12          2262        46.49
F            no            no        2327       47.82          4589        94.31
F            no           yes         230        4.73          4819        99.03
F           yes            no          39        0.80          4858        99.84
F           yes           yes           8        0.16          4866       100.00

                                 Frequency Missing = 8


                  SOCIAL PHOBIA                          Cumulative    Cumulative
SEX    STUTTERING     older     Frequency     Percent     Frequency      Percent
-------------------------------------------------------------------------------------
M            no          no        2139       43.96          2139        43.96
M            no         yes          52        1.07          2191        45.03
M           yes          no          70        1.44          2261        46.47
M           yes         yes           1        0.02          2262        46.49
F            no          no        2474       50.84          4736        97.33
F            no         yes          83        1.71          4819        99.03
F           yes          no          46        0.95          4865        99.98
F           yes         yes           1        0.02          4866       100.00

                                Frequency Missing = 8


                                                      Cumulative    Cumulative
SEX    STUTTERING     GAD    Frequency     Percent     Frequency      Percent
-----------------------------------------------------------------------------------
M            no        no        2144       44.30          2144        44.30
M            no       yes          35        0.72          2179        45.02
M           yes        no          68        1.40          2247        46.43
M           yes       yes           2        0.04          2249        46.47
F            no        no        2477       51.18          4726        97.64
F            no       yes          67        1.38          4793        99.03
F           yes        no          45        0.93          4838        99.96
F           yes       yes           2        0.04          4840       100.00

                               Frequency Missing = 34


                   AGORA-                             Cumulative    Cumulative
SEX    STUTTERING  PHOBIA    Frequency     Percent     Frequency      Percent
---------------------------------------------------------------------------------
M            no      no        2134       44.13          2134        44.13
M            no     yes          41        0.85          2175        44.98
M           yes      no          68        1.41          2243        46.38
M           yes     yes           2        0.04          2245        46.42
F            no      no        2408       49.79          4653        96.22
F            no     yes         136        2.81          4789        99.03
F           yes      no          43        0.89          4832        99.92
F           yes     yes           4        0.08          4836       100.00

                              Frequency Missing = 38


                    PANIC                             Cumulative    Cumulative
SEX    STUTTERING  DISORDER  Frequency     Percent     Frequency      Percent
---------------------------------------------------------------------------------
M            no      no        2131       44.06          2131        44.06
M            no     yes          48        0.99          2179        45.05
M           yes      no          67        1.39          2246        46.43
M           yes     yes           3        0.06          2249        46.50
F            no      no        2408       49.78          4657        96.28
F            no     yes         133        2.75          4790        99.03
F           yes      no          46        0.95          4836        99.98
F           yes     yes           1        0.02          4837       100.00

                              Frequency Missing = 37


                                                     Cumulative    Cumulative
SEX    STUTTERING   PTSD    Frequency     Percent     Frequency      Percent
---------------------------------------------------------------------------------
M            no      no        2127       44.00          2127        44.00
M            no     yes          49        1.01          2176        45.01
M           yes      no          69        1.43          2245        46.44
M           yes     yes           1        0.02          2246        46.46
F            no      no        2421       50.08          4667        96.55
F            no     yes         120        2.48          4787        99.03
F           yes      no          43        0.89          4830        99.92
F           yes     yes           4        0.08          4834       100.00

                              Frequency Missing = 40


                                                      Cumulative    Cumulative
SEX    STUTTERING     OCD    Frequency     Percent     Frequency      Percent
-----------------------------------------------------------------------------------
M            no        no        2157       44.57          2157        44.57
M            no       yes          22        0.45          2179        45.02
M           yes        no          69        1.43          2248        46.45
M           yes       yes           1        0.02          2249        46.47
F            no        no        2511       51.88          4760        98.35
F            no       yes          33        0.68          4793        99.03
F           yes        no          45        0.93          4838        99.96
F           yes       yes           2        0.04          4840       100.00

                               Frequency Missing = 34


                   MAJOR                                 Cumulative    Cumulative
SEX    STUTTERING  DEPRESSION  Frequency     Percent     Frequency      Percent
-----------------------------------------------------------------------------------
M            no        no        1529       31.43          1529        31.43
M            no       yes         662       13.61          2191        45.04
M           yes        no          45        0.92          2236        45.96
M           yes       yes          26        0.53          2262        46.50
F            no        no        1288       26.47          3550        72.97
F            no       yes        1268       26.06          4818        99.03
F           yes        no          23        0.47          4841        99.51
F           yes       yes          24        0.49          4865       100.00

                               Frequency Missing = 9


                    BIPOLAR                               Cumulative    Cumulative
SEX    STUTTERING   DISORDER    Frequency     Percent     Frequency      Percent
-----------------------------------------------------------------------------------
M            no        no        2149       44.17          2149        44.17
M            no       yes          42        0.86          2191        45.04
M           yes        no          71        1.46          2262        46.50
F            no        no        2520       51.80          4782        98.29
F            no       yes          36        0.74          4818        99.03
F           yes        no          46        0.95          4864        99.98
F           yes       yes           1        0.02          4865       100.00

                               Frequency Missing = 9


                                                       Cumulative    Cumulative
SEX    STUTTERING   DYSTHYMIA  Frequency     Percent     Frequency      Percent
-----------------------------------------------------------------------------------
M            no        no        2134       43.86          2134        43.86
M            no       yes          57        1.17          2191        45.04
M           yes        no          70        1.44          2261        46.47
M           yes       yes           1        0.02          2262        46.50
F            no        no        2444       50.24          4706        96.73
F            no       yes         112        2.30          4818        99.03
F           yes        no          46        0.95          4864        99.98
F           yes       yes           1        0.02          4865       100.00

                               Frequency Missing = 9


                                                      Cumulative    Cumulative
SEX    STUTTERING   BULIMIA  Frequency     Percent     Frequency      Percent
---------------------------------------------------------------------------------
M            no      no        2174       44.99          2174        44.99
M            no     yes           2        0.04          2176        45.03
M           yes      no          70        1.45          2246        46.48
F            no      no        2483       51.39          4729        97.87
F            no     yes          56        1.16          4785        99.03
F           yes      no          46        0.95          4831        99.98
F           yes     yes           1        0.02          4832       100.00

                              Frequency Missing = 42


                    ALCOHOL                               Cumulative    Cumulative
SEX    STUTTERING   AB / DEP    Frequency     Percent     Frequency      Percent
------------------------------------------------------------------------------------
M            no         no        1806       37.29          1806        37.29
M            no        yes         375        7.74          2181        45.03
M           yes         no          56        1.16          2237        46.19
M           yes        yes          14        0.29          2251        46.48
F            no         no        2445       50.49          4696        96.96
F            no        yes         100        2.06          4796        99.03
F           yes         no          43        0.89          4839        99.92
F           yes        yes           4        0.08          4843       100.00

                               Frequency Missing = 31
 
 
