# Supplementary material for: Subtypes of stuttering determined by latent class analysis in two Swiss epidemiological surveys
Source: PLoS One. 2018 Aug 7;13(8):e0198450. doi: 10.1371/journal.pone.0198450 (PMC6080750; doi:10.1371/journal.pone.0198450)
Supplement: S7 Table — Stuttering vs. skin / atopic diseases / Psycolaus data. (TXT) [file pone.0198450.s007.txt]

TABLE 7  

STUTTERING VS. SKIN / ATOPIC DISEASES


Cumulative    Cumulative
SEX    STUTTERING   HAY FEVER    Frequency     Percent     Frequency      Percent
--------------------------------------------------------------------------------------
M            no           no        1792       36.83          1792        36.83
M            no          yes         399        8.20          2191        45.03
M           yes           no          50        1.03          2241        46.05
M           yes          yes          21        0.43          2262        46.49
F            no           no        2109       43.34          4371        89.83
F            no          yes         448        9.21          4819        99.03
F           yes           no          28        0.58          4847        99.61
F           yes          yes          19        0.39          4866       100.00

                                 Frequency Missing = 8


                    ALLERGIC                               Cumulative    Cumulative
SEX    STUTTERING   ASTHMA        Frequency     Percent     Frequency      Percent
--------------------------------------------------------------------------------------
M            no           no        2091       42.97          2091        42.97
M            no          yes         100        2.06          2191        45.03
M           yes           no          64        1.32          2255        46.34
M           yes          yes           7        0.14          2262        46.49
F            no           no        2381       48.93          4643        95.42
F            no          yes         176        3.62          4819        99.03
F           yes           no          41        0.84          4860        99.88
F           yes          yes           6        0.12          4866       100.00

                                 Frequency Missing = 8


                    ALLERGIC                              Cumulative    Cumulative
SEX    STUTTERING   ECZEMA       Frequency     Percent     Frequency      Percent
--------------------------------------------------------------------------------------
M            no           no        2123       43.63          2123        43.63
M            no          yes          68        1.40          2191        45.03
M           yes           no          67        1.38          2258        46.40
M           yes          yes           4        0.08          2262        46.49
F            no           no        2407       49.47          4669        95.95
F            no          yes         150        3.08          4819        99.03
F           yes           no          40        0.82          4859        99.86
F           yes          yes           7        0.14          4866       100.00

                                 Frequency Missing = 8


                                                              Cumulative    Cumulative
SEX    STUTTERING   URTICARIA        Frequency     Percent     Frequency      Percent
--------------------------------------------------------------------------------------
M            no           no        2133       43.83          2133        43.83
M            no          yes          58        1.19          2191        45.03
M           yes           no          70        1.44          2261        46.47
M           yes          yes           1        0.02          2262        46.49
F            no           no        2443       50.21          4705        96.69
F            no          yes         114        2.34          4819        99.03
F           yes           no          42        0.86          4861        99.90
F           yes          yes           5        0.10          4866       100.00

                                 Frequency Missing = 8


                                                              Cumulative    Cumulative
SEX    STUTTERING     ACNE           Frequency     Percent     Frequency      Percent
--------------------------------------------------------------------------------------
M            no           no        2002       41.14          2002        41.14
M            no          yes         189        3.88          2191        45.03
M           yes           no          70        1.44          2261        46.47
M           yes          yes           1        0.02          2262        46.49
F            no           no        2281       46.88          4543        93.36
F            no          yes         276        5.67          4819        99.03
F           yes           no          41        0.84          4860        99.88
F           yes          yes           6        0.12          4866       100.00

                                 Frequency Missing = 8


                                                              Cumulative    Cumulative
SEX    STUTTERING     PSORIASIS    Frequency     Percent     Frequency      Percent
--------------------------------------------------------------------------------------
M            no           no        2090       42.95          2090        42.95
M            no          yes         101        2.08          2191        45.03
M           yes           no          64        1.32          2255        46.34
M           yes          yes           7        0.14          2262        46.49
F            no           no        2448       50.31          4710        96.79
F            no          yes         109        2.24          4819        99.03
F           yes           no          44        0.90          4863        99.94
F           yes          yes           3        0.06          4866       100.00

                                 Frequency Missing = 8
