# Supplementary material for: Subtypes of stuttering determined by latent class analysis in two Swiss epidemiological surveys
Source: PLoS One. 2018 Aug 7;13(8):e0198450. doi: 10.1371/journal.pone.0198450 (PMC6080750; doi:10.1371/journal.pone.0198450)
Supplement: S8 Table — Fig 1 / variables used for calculating LCA / ZInEP data. (TXT) [file pone.0198450.s008.txt]

		PARENTS	FELT HAPPY	BORED	EMOTIONALLY	BROKEN	CUMULATIVE	CUMULATIVE	
SEX	STUTTERING	QUARRELLED	AND SAFE 	AT HOME	ABUSED	HOME	FREQUENCY	PERCENT	FREQUENCY	PERCENT
----------------------------------------------------------------------------------------------------------------------------------------------------------------------------------------------
1	0.00	0	0	0	1.00	0	1	0.09	1	0.09
1	0.00	0	0	0	1.00	1	2	0.18	3	0.27
1	0.00	0	0	1	0.00	1	1	0.09	4	0.36
1	0.00	0	0	1	1.00	0	1	0.09	5	0.45
1	0.00	0	0	1	1.00	1	4	0.36	9	0.82
1	0.00	0	1	0	0.00	0	30	2.72	39	3.54
1	0.00	0	1	0	0.00	1	256	23.21	295	26.75
1	0.00	0	1	0	1.00	0	5	0.45	300	27.20
1	0.00	0	1	0	1.00	1	24	2.18	324	29.37
1	0.00	0	1	1	0.00	1	16	1.45	340	30.83
1	0.00	0	1	1	1.00	0	1	0.09	341	30.92
1	0.00	0	1	1	1.00	1	4	0.36	345	31.28
1	0.00	1	0	0	0.00	1	5	0.45	350	31.73
1	0.00	1	0	0	1.00	0	5	0.45	355	32.18
1	0.00	1	0	0	1.00	1	2	0.18	357	32.37
1	0.00	1	0	1	0.00	0	2	0.18	359	32.55
1	0.00	1	0	1	0.00	1	1	0.09	360	32.64
1	0.00	1	0	1	1.00	0	2	0.18	362	32.82
1	0.00	1	0	1	1.00	1	3	0.27	365	33.09
1	0.00	1	1	0	0.00	0	21	1.90	386	35.00
1	0.00	1	1	0	0.00	1	54	4.90	440	39.89
1	0.00	1	1	0	1.00	0	8	0.73	448	40.62
1	0.00	1	1	0	1.00	1	16	1.45	464	42.07
1	0.00	1	1	1	0.00	0	2	0.18	466	42.25
1	0.00	1	1	1	0.00	1	4	0.36	470	42.61
1	0.00	1	1	1	1.00	0	2	0.18	472	42.79
1	0.00	1	1	1	1.00	1	6	0.54	478	43.34
1	1.00	0	0	1	1.00	1	1	0.09	479	43.43
1	1.00	0	1	0	0.00	0	2	0.18	481	43.61
1	1.00	0	1	0	0.00	1	7	0.63	488	44.24
1	1.00	0	1	0	1.00	0	1	0.09	489	44.33
1	1.00	0	1	0	1.00	1	2	0.18	491	44.51
1	1.00	0	1	1	0.00	1	2	0.18	493	44.70
1	1.00	1	0	0	1.00	1	1	0.09	494	44.79
1	1.00	1	0	1	1.00	0	1	0.09	495	44.88
1	1.00	1	0	1	1.00	1	1	0.09	496	44.97
1	1.00	1	1	0	0.00	0	3	0.27	499	45.24
1	1.00	1	1	0	0.00	1	3	0.27	502	45.51
1	1.00	1	1	0	1.00	0	1	0.09	503	45.60
1	1.00	1	1	0	1.00	1	2	0.18	505	45.78
1	1.00	1	1	1	0.00	1	1	0.09	506	45.87
2	0.00	0	0	0	0.00	0	1	0.09	507	45.97
2	0.00	0	0	0	0.00	1	1	0.09	508	46.06
2	0.00	0	0	0	1.00	1	6	0.54	514	46.60
2	0.00	0	0	1	0.00	0	1	0.09	515	46.69
2	0.00	0	0	1	0.00	1	4	0.36	519	47.05
2	0.00	0	0	1	1.00	0	4	0.36	523	47.42
2	0.00	0	0	1	1.00	1	6	0.54	529	47.96
2	0.00	0	1	0	0.00	0	31	2.81	560	50.77
2	0.00	0	1	0	0.00	1	263	23.84	823	74.61
2	0.00	0	1	0	1.00	0	6	0.54	829	75.16
2	0.00	0	1	0	1.00	1	37	3.35	866	78.51
2	0.00	0	1	1	0.00	0	5	0.45	871	78.97
2	0.00	0	1	1	0.00	1	12	1.09	883	80.05
2	0.00	0	1	1	1.00	0	2	0.18	885	80.24
2	0.00	0	1	1	1.00	1	2	0.18	887	80.42
2	0.00	1	0	0	0.00	0	1	0.09	888	80.51
2	0.00	1	0	0	0.00	1	3	0.27	891	80.78
2	0.00	1	0	0	1.00	0	14	1.27	905	82.05
2	0.00	1	0	0	1.00	1	13	1.18	918	83.23
2	0.00	1	0	1	0.00	0	2	0.18	920	83.41
2	0.00	1	0	1	0.00	1	2	0.18	922	83.59
2	0.00	1	0	1	1.00	0	7	0.63	929	84.22
2	0.00	1	0	1	1.00	1	9	0.82	938	85.04
2	0.00	1	1	0	0.00	0	26	2.36	964	87.40
2	0.00	1	1	0	0.00	1	73	6.62	1037	94.02
2	0.00	1	1	0	1.00	0	11	1.00	1048	95.01
2	0.00	1	1	0	1.00	1	31	2.81	1079	97.82
2	0.00	1	1	1	0.00	0	1	0.09	1080	97.91
2	0.00	1	1	1	0.00	1	5	0.45	1085	98.37
2	0.00	1	1	1	1.00	0	1	0.09	1086	98.46
2	0.00	1	1	1	1.00	1	6	0.54	1092	99.00
2	1.00	0	1	0	0.00	0	2	0.18	1094	99.18
2	1.00	0	1	0	0.00	1	1	0.09	1095	99.27
2	1.00	0	1	0	1.00	0	1	0.09	1096	99.37
2	1.00	1	0	0	1.00	0	1	0.09	1097	99.46
2	1.00	1	0	1	1.00	1	3	0.27	1100	99.73
2	1.00	1	1	0	0.00	0	3	0.27	1103	100.00
----------------------------------------------------------------------------------------------------------------------------------------------------------------------------------------------

	Frequency	Missing	=	397
