# Supplementary material for: Subtypes of stuttering determined by latent class analysis in two Swiss epidemiological surveys
Source: PLoS One. 2018 Aug 7;13(8):e0198450. doi: 10.1371/journal.pone.0198450 (PMC6080750; doi:10.1371/journal.pone.0198450)
Supplement: S9 Table — Fig 2 / variables used for calculating LCA / Psycolaus data. (TXT) [file pone.0198450.s009.txt]

FIGURE 2 / VARIABLES USED FOR CALCULATING LCA / PSYCOLAUS DATA


                                      ALLERGIC     ALLERGIC                 INTERPARENTAL           FEAR FROM       BROKEN                            Cumulative    Cumulative
SEX       STUTTERING    HAY FEVER       ASTHMA       ECZEMA    PSORIASIS         VIOLENCE          PUNISHMENT         HOME    Frequency     Percent     Frequency      Percent
-------------------------------------------------------------------------------------------------------------------------------------------------------------------------------
M               0.00         0.00         0.00         0.00         0.00             0.00                0.00         0.00        1069       22.21          1069        22.21
M               0.00         0.00         0.00         0.00         0.00             0.00                0.00         1.00         297        6.17          1366        28.38
M               0.00         0.00         0.00         0.00         0.00             0.00                1.00         0.00          40        0.83          1406        29.21
M               0.00         0.00         0.00         0.00         0.00             0.00                1.00         1.00          26        0.54          1432        29.75
M               0.00         0.00         0.00         0.00         0.00             1.00                0.00         0.00          75        1.56          1507        31.30
M               0.00         0.00         0.00         0.00         0.00             1.00                0.00         1.00          52        1.08          1559        32.38
M               0.00         0.00         0.00         0.00         0.00             1.00                1.00         0.00          30        0.62          1589        33.01
M               0.00         0.00         0.00         0.00         0.00             1.00                1.00         1.00          28        0.58          1617        33.59
M               0.00         0.00         0.00         0.00         1.00             0.00                0.00         0.00          49        1.02          1666        34.61
M               0.00         0.00         0.00         0.00         1.00             0.00                0.00         1.00          18        0.37          1684        34.98
M               0.00         0.00         0.00         0.00         1.00             0.00                1.00         0.00           2        0.04          1686        35.02
M               0.00         0.00         0.00         0.00         1.00             1.00                0.00         0.00           3        0.06          1689        35.09
M               0.00         0.00         0.00         0.00         1.00             1.00                0.00         1.00           4        0.08          1693        35.17
M               0.00         0.00         0.00         0.00         1.00             1.00                1.00         0.00           3        0.06          1696        35.23
M               0.00         0.00         0.00         0.00         1.00             1.00                1.00         1.00           2        0.04          1698        35.27
M               0.00         0.00         0.00         1.00         0.00             0.00                0.00         0.00          26        0.54          1724        35.81
M               0.00         0.00         0.00         1.00         0.00             0.00                0.00         1.00           7        0.15          1731        35.96
M               0.00         0.00         0.00         1.00         0.00             1.00                0.00         0.00           3        0.06          1734        36.02
M               0.00         0.00         0.00         1.00         0.00             1.00                0.00         1.00           1        0.02          1735        36.04
M               0.00         0.00         0.00         1.00         0.00             1.00                1.00         1.00           2        0.04          1737        36.08
M               0.00         0.00         0.00         1.00         1.00             0.00                0.00         0.00           2        0.04          1739        36.12
M               0.00         0.00         1.00         0.00         0.00             0.00                0.00         0.00          23        0.48          1762        36.60
M               0.00         0.00         1.00         0.00         0.00             0.00                0.00         1.00           6        0.12          1768        36.73
M               0.00         0.00         1.00         0.00         0.00             1.00                1.00         1.00           1        0.02          1769        36.75
M               0.00         0.00         1.00         0.00         1.00             0.00                0.00         1.00           1        0.02          1770        36.77
M               0.00         0.00         1.00         1.00         0.00             0.00                0.00         0.00           1        0.02          1771        36.79
M               0.00         0.00         1.00         1.00         0.00             0.00                0.00         1.00           1        0.02          1772        36.81
M               0.00         1.00         0.00         0.00         0.00             0.00                0.00         0.00         207        4.30          1979        41.11
M               0.00         1.00         0.00         0.00         0.00             0.00                0.00         1.00          37        0.77          2016        41.88
M               0.00         1.00         0.00         0.00         0.00             0.00                1.00         0.00          14        0.29          2030        42.17
M               0.00         1.00         0.00         0.00         0.00             0.00                1.00         1.00           6        0.12          2036        42.29
M               0.00         1.00         0.00         0.00         0.00             1.00                0.00         0.00          12        0.25          2048        42.54
M               0.00         1.00         0.00         0.00         0.00             1.00                0.00         1.00          10        0.21          2058        42.75
M               0.00         1.00         0.00         0.00         0.00             1.00                1.00         0.00           7        0.15          2065        42.90
M               0.00         1.00         0.00         0.00         0.00             1.00                1.00         1.00           5        0.10          2070        43.00
M               0.00         1.00         0.00         0.00         1.00             0.00                0.00         0.00           9        0.19          2079        43.19
M               0.00         1.00         0.00         0.00         1.00             0.00                0.00         1.00           2        0.04          2081        43.23
M               0.00         1.00         0.00         0.00         1.00             0.00                1.00         0.00           2        0.04          2083        43.27
M               0.00         1.00         0.00         0.00         1.00             1.00                1.00         0.00           1        0.02          2084        43.29
M               0.00         1.00         0.00         0.00         1.00             1.00                1.00         1.00           1        0.02          2085        43.31
M               0.00         1.00         0.00         1.00         0.00             0.00                0.00         0.00          13        0.27          2098        43.58
M               0.00         1.00         0.00         1.00         0.00             0.00                0.00         1.00           3        0.06          2101        43.64
M               0.00         1.00         0.00         1.00         0.00             1.00                1.00         0.00           1        0.02          2102        43.66
M               0.00         1.00         1.00         0.00         0.00             0.00                0.00         0.00          35        0.73          2137        44.39
M               0.00         1.00         1.00         0.00         0.00             0.00                0.00         1.00          12        0.25          2149        44.64
M               0.00         1.00         1.00         0.00         0.00             0.00                1.00         0.00           2        0.04          2151        44.68
M               0.00         1.00         1.00         0.00         0.00             0.00                1.00         1.00           1        0.02          2152        44.70
M               0.00         1.00         1.00         0.00         0.00             1.00                0.00         0.00           1        0.02          2153        44.72
M               0.00         1.00         1.00         0.00         0.00             1.00                0.00         1.00           4        0.08          2157        44.81
M               0.00         1.00         1.00         0.00         0.00             1.00                1.00         0.00           3        0.06          2160        44.87
M               0.00         1.00         1.00         0.00         0.00             1.00                1.00         1.00           2        0.04          2162        44.91
M               0.00         1.00         1.00         1.00         0.00             0.00                0.00         0.00           4        0.08          2166        44.99
M               0.00         1.00         1.00         1.00         0.00             0.00                0.00         1.00           2        0.04          2168        45.04
M               0.00         1.00         1.00         1.00         0.00             1.00                0.00         0.00           1        0.02          2169        45.06
M               1.00         0.00         0.00         0.00         0.00             0.00                0.00         0.00          23        0.48          2192        45.53
M               1.00         0.00         0.00         0.00         0.00             0.00                0.00         1.00          11        0.23          2203        45.76
M               1.00         0.00         0.00         0.00         0.00             0.00                1.00         0.00           1        0.02          2204        45.78
M               1.00         0.00         0.00         0.00         0.00             0.00                1.00         1.00           1        0.02          2205        45.80
M               1.00         0.00         0.00         0.00         0.00             1.00                0.00         0.00           1        0.02          2206        45.82
M               1.00         0.00         0.00         0.00         0.00             1.00                0.00         1.00           3        0.06          2209        45.89
M               1.00         0.00         0.00         0.00         0.00             1.00                1.00         0.00           1        0.02          2210        45.91
M               1.00         0.00         0.00         0.00         0.00             1.00                1.00         1.00           1        0.02          2211        45.93
M               1.00         0.00         0.00         0.00         1.00             0.00                0.00         0.00           3        0.06          2214        45.99
M               1.00         0.00         0.00         0.00         1.00             0.00                0.00         1.00           1        0.02          2215        46.01
M               1.00         0.00         0.00         1.00         0.00             0.00                0.00         1.00           1        0.02          2216        46.03
M               1.00         0.00         0.00         1.00         0.00             1.00                1.00         1.00           1        0.02          2217        46.05
M               1.00         0.00         1.00         0.00         0.00             0.00                0.00         0.00           1        0.02          2218        46.07
M               1.00         0.00         1.00         0.00         0.00             1.00                0.00         1.00           1        0.02          2219        46.09
M               1.00         1.00         0.00         0.00         0.00             0.00                0.00         0.00           4        0.08          2223        46.18
M               1.00         1.00         0.00         0.00         0.00             0.00                0.00         1.00           4        0.08          2227        46.26
M               1.00         1.00         0.00         0.00         0.00             0.00                1.00         0.00           1        0.02          2228        46.28
M               1.00         1.00         0.00         0.00         0.00             0.00                1.00         1.00           1        0.02          2229        46.30
M               1.00         1.00         0.00         0.00         0.00             1.00                1.00         0.00           1        0.02          2230        46.32
M               1.00         1.00         0.00         0.00         0.00             1.00                1.00         1.00           2        0.04          2232        46.36
M               1.00         1.00         0.00         0.00         1.00             0.00                0.00         0.00           2        0.04          2234        46.41
M               1.00         1.00         0.00         1.00         1.00             0.00                1.00         1.00           1        0.02          2235        46.43
M               1.00         1.00         1.00         0.00         0.00             0.00                0.00         0.00           3        0.06          2238        46.49
M               1.00         1.00         1.00         0.00         0.00             0.00                0.00         1.00           1        0.02          2239        46.51
M               1.00         1.00         1.00         1.00         0.00             0.00                0.00         1.00           1        0.02          2240        46.53
F               0.00         0.00         0.00         0.00         0.00             0.00                0.00         0.00        1175       24.41          3415        70.94
F               0.00         0.00         0.00         0.00         0.00             0.00                0.00         1.00         349        7.25          3764        78.19
F               0.00         0.00         0.00         0.00         0.00             0.00                1.00         0.00          70        1.45          3834        79.64
F               0.00         0.00         0.00         0.00         0.00             0.00                1.00         1.00          29        0.60          3863        80.25
F               0.00         0.00         0.00         0.00         0.00             1.00                0.00         0.00          88        1.83          3951        82.07
F               0.00         0.00         0.00         0.00         0.00             1.00                0.00         1.00          63        1.31          4014        83.38
F               0.00         0.00         0.00         0.00         0.00             1.00                1.00         0.00          31        0.64          4045        84.03
F               0.00         0.00         0.00         0.00         0.00             1.00                1.00         1.00          50        1.04          4095        85.06
F               0.00         0.00         0.00         0.00         1.00             0.00                0.00         0.00          48        1.00          4143        86.06
F               0.00         0.00         0.00         0.00         1.00             0.00                0.00         1.00          13        0.27          4156        86.33
F               0.00         0.00         0.00         0.00         1.00             0.00                1.00         0.00           5        0.10          4161        86.44
F               0.00         0.00         0.00         0.00         1.00             1.00                0.00         0.00           5        0.10          4166        86.54
F               0.00         0.00         0.00         0.00         1.00             1.00                0.00         1.00           3        0.06          4169        86.60
F               0.00         0.00         0.00         0.00         1.00             1.00                1.00         0.00           4        0.08          4173        86.68
F               0.00         0.00         0.00         0.00         1.00             1.00                1.00         1.00           2        0.04          4175        86.73
F               0.00         0.00         0.00         1.00         0.00             0.00                0.00         0.00          49        1.02          4224        87.74
F               0.00         0.00         0.00         1.00         0.00             0.00                0.00         1.00          15        0.31          4239        88.06
F               0.00         0.00         0.00         1.00         0.00             0.00                1.00         0.00           3        0.06          4242        88.12
F               0.00         0.00         0.00         1.00         0.00             0.00                1.00         1.00           2        0.04          4244        88.16
F               0.00         0.00         0.00         1.00         0.00             1.00                0.00         0.00           3        0.06          4247        88.22
F               0.00         0.00         0.00         1.00         0.00             1.00                0.00         1.00           4        0.08          4251        88.30
F               0.00         0.00         0.00         1.00         0.00             1.00                1.00         0.00           2        0.04          4253        88.35
F               0.00         0.00         0.00         1.00         0.00             1.00                1.00         1.00           2        0.04          4255        88.39
F               0.00         0.00         0.00         1.00         1.00             0.00                0.00         0.00           1        0.02          4256        88.41
F               0.00         0.00         0.00         1.00         1.00             1.00                1.00         1.00           3        0.06          4259        88.47
F               0.00         0.00         1.00         0.00         0.00             0.00                0.00         0.00          35        0.73          4294        89.20
F               0.00         0.00         1.00         0.00         0.00             0.00                0.00         1.00          12        0.25          4306        89.45
F               0.00         0.00         1.00         0.00         0.00             0.00                1.00         0.00           1        0.02          4307        89.47
F               0.00         0.00         1.00         0.00         0.00             0.00                1.00         1.00           1        0.02          4308        89.49
F               0.00         0.00         1.00         0.00         0.00             1.00                0.00         0.00           1        0.02          4309        89.51
F               0.00         0.00         1.00         0.00         0.00             1.00                0.00         1.00           3        0.06          4312        89.57
F               0.00         0.00         1.00         0.00         0.00             1.00                1.00         1.00           2        0.04          4314        89.61
F               0.00         0.00         1.00         0.00         1.00             0.00                0.00         0.00           1        0.02          4315        89.63
F               0.00         0.00         1.00         0.00         1.00             0.00                0.00         1.00           1        0.02          4316        89.66
F               0.00         0.00         1.00         1.00         0.00             0.00                0.00         0.00           5        0.10          4321        89.76
F               0.00         0.00         1.00         1.00         0.00             0.00                0.00         1.00           1        0.02          4322        89.78
F               0.00         0.00         1.00         1.00         0.00             0.00                1.00         1.00           1        0.02          4323        89.80
F               0.00         0.00         1.00         1.00         0.00             1.00                0.00         0.00           1        0.02          4324        89.82
F               0.00         0.00         1.00         1.00         0.00             1.00                1.00         1.00           1        0.02          4325        89.84
F               0.00         0.00         1.00         1.00         1.00             0.00                0.00         1.00           1        0.02          4326        89.86
F               0.00         1.00         0.00         0.00         0.00             0.00                0.00         0.00         181        3.76          4507        93.62
F               0.00         1.00         0.00         0.00         0.00             0.00                0.00         1.00          58        1.20          4565        94.83
F               0.00         1.00         0.00         0.00         0.00             0.00                1.00         0.00          10        0.21          4575        95.04
F               0.00         1.00         0.00         0.00         0.00             0.00                1.00         1.00           3        0.06          4578        95.10
F               0.00         1.00         0.00         0.00         0.00             1.00                0.00         0.00          17        0.35          4595        95.45
F               0.00         1.00         0.00         0.00         0.00             1.00                0.00         1.00           5        0.10          4600        95.55
F               0.00         1.00         0.00         0.00         0.00             1.00                1.00         0.00           5        0.10          4605        95.66
F               0.00         1.00         0.00         0.00         0.00             1.00                1.00         1.00           5        0.10          4610        95.76
F               0.00         1.00         0.00         0.00         1.00             0.00                0.00         0.00           8        0.17          4618        95.93
F               0.00         1.00         0.00         0.00         1.00             0.00                1.00         0.00           1        0.02          4619        95.95
F               0.00         1.00         0.00         0.00         1.00             0.00                1.00         1.00           3        0.06          4622        96.01
F               0.00         1.00         0.00         0.00         1.00             1.00                0.00         0.00           2        0.04          4624        96.05
F               0.00         1.00         0.00         1.00         0.00             0.00                0.00         0.00          17        0.35          4641        96.41
F               0.00         1.00         0.00         1.00         0.00             0.00                0.00         1.00           7        0.15          4648        96.55
F               0.00         1.00         0.00         1.00         0.00             1.00                0.00         0.00           2        0.04          4650        96.59
F               0.00         1.00         0.00         1.00         0.00             1.00                0.00         1.00           3        0.06          4653        96.66
F               0.00         1.00         0.00         1.00         0.00             1.00                1.00         0.00           1        0.02          4654        96.68
F               0.00         1.00         0.00         1.00         0.00             1.00                1.00         1.00           2        0.04          4656        96.72
F               0.00         1.00         0.00         1.00         1.00             1.00                0.00         0.00           1        0.02          4657        96.74
F               0.00         1.00         0.00         1.00         1.00             1.00                0.00         1.00           1        0.02          4658        96.76
F               0.00         1.00         1.00         0.00         0.00             0.00                0.00         0.00          56        1.16          4714        97.92
F               0.00         1.00         1.00         0.00         0.00             0.00                0.00         1.00          10        0.21          4724        98.13
F               0.00         1.00         1.00         0.00         0.00             0.00                1.00         0.00           2        0.04          4726        98.17
F               0.00         1.00         1.00         0.00         0.00             0.00                1.00         1.00           2        0.04          4728        98.21
F               0.00         1.00         1.00         0.00         0.00             1.00                0.00         0.00           3        0.06          4731        98.28
F               0.00         1.00         1.00         0.00         0.00             1.00                0.00         1.00           4        0.08          4735        98.36
F               0.00         1.00         1.00         0.00         0.00             1.00                1.00         0.00           1        0.02          4736        98.38
F               0.00         1.00         1.00         0.00         0.00             1.00                1.00         1.00           5        0.10          4741        98.48
F               0.00         1.00         1.00         0.00         1.00             0.00                0.00         0.00           3        0.06          4744        98.55
F               0.00         1.00         1.00         0.00         1.00             0.00                0.00         1.00           1        0.02          4745        98.57
F               0.00         1.00         1.00         0.00         1.00             0.00                1.00         1.00           1        0.02          4746        98.59
F               0.00         1.00         1.00         0.00         1.00             1.00                1.00         1.00           1        0.02          4747        98.61
F               0.00         1.00         1.00         1.00         0.00             0.00                0.00         0.00           9        0.19          4756        98.80
F               0.00         1.00         1.00         1.00         0.00             0.00                0.00         1.00           5        0.10          4761        98.90
F               0.00         1.00         1.00         1.00         0.00             0.00                1.00         0.00           3        0.06          4764        98.96
F               0.00         1.00         1.00         1.00         0.00             1.00                1.00         0.00           1        0.02          4765        98.98
F               0.00         1.00         1.00         1.00         0.00             1.00                1.00         1.00           2        0.04          4767        99.02
F               1.00         0.00         0.00         0.00         0.00             0.00                0.00         0.00           7        0.15          4774        99.17
F               1.00         0.00         0.00         0.00         0.00             0.00                0.00         1.00           5        0.10          4779        99.27
F               1.00         0.00         0.00         0.00         0.00             0.00                1.00         0.00           1        0.02          4780        99.29
F               1.00         0.00         0.00         0.00         0.00             0.00                1.00         1.00           3        0.06          4783        99.36
F               1.00         0.00         0.00         0.00         0.00             1.00                0.00         0.00           4        0.08          4787        99.44
F               1.00         0.00         0.00         0.00         0.00             1.00                1.00         0.00           1        0.02          4788        99.46
F               1.00         0.00         0.00         0.00         0.00             1.00                1.00         1.00           1        0.02          4789        99.48
F               1.00         0.00         0.00         0.00         1.00             0.00                0.00         0.00           2        0.04          4791        99.52
F               1.00         0.00         0.00         1.00         0.00             0.00                0.00         0.00           1        0.02          4792        99.54
F               1.00         0.00         0.00         1.00         0.00             0.00                0.00         1.00           1        0.02          4793        99.56
F               1.00         0.00         1.00         0.00         0.00             0.00                0.00         0.00           1        0.02          4794        99.58
F               1.00         0.00         1.00         0.00         0.00             1.00                0.00         0.00           1        0.02          4795        99.61
F               1.00         1.00         0.00         0.00         0.00             0.00                0.00         0.00           5        0.10          4800        99.71
F               1.00         1.00         0.00         0.00         0.00             0.00                0.00         1.00           2        0.04          4802        99.75
F               1.00         1.00         0.00         0.00         0.00             0.00                1.00         0.00           3        0.06          4805        99.81
F               1.00         1.00         0.00         0.00         0.00             1.00                0.00         1.00           1        0.02          4806        99.83
F               1.00         1.00         0.00         0.00         0.00             1.00                1.00         1.00           1        0.02          4807        99.85
F               1.00         1.00         0.00         0.00         1.00             0.00                0.00         0.00           1        0.02          4808        99.88
F               1.00         1.00         0.00         1.00         0.00             0.00                0.00         0.00           1        0.02          4809        99.90
F               1.00         1.00         0.00         1.00         0.00             1.00                1.00         1.00           1        0.02          4810        99.92
F               1.00         1.00         1.00         0.00         0.00             0.00                1.00         0.00           1        0.02          4811        99.94
F               1.00         1.00         1.00         1.00         0.00             0.00                1.00         0.00           1        0.02          4812        99.96
F               1.00         1.00         1.00         1.00         0.00             1.00                1.00         0.00           2        0.04          4814       100.00

                                                                             Frequency Missing = 60
